# Supplementary material for: FT-IR Method Limitations for β-Glucan Analysis
Source: Molecules. 2022 Jul 20;27(14):4616. doi: 10.3390/molecules27144616 (PMC9318380; doi:10.3390/molecules27144616)
Supplement: Supplementary file 1 [file molecules-27-04616-s001.zip]

Archive with 1 entries (1 files):
- molecules-1806645-supplementary materials.pdf
